# Supplementary material for: Automated identification and segmentation of urine spots based on deep-learning
Source: PeerJ. 2024 Jul 18;12:e17398. doi: 10.7717/peerj.17398 (PMC11260409; doi:10.7717/peerj.17398)
Supplement: Supplemental Information 1 — (D) Calibration Curve [file peerj-12-17398-s001.xlsx]

## Sheet: Sheet1
				AVERAGE
	Spot ID	Pixel Area	Real Area	cm2	mm2
	1ul	2627	1.16887
	1ul	2392	1.06431
	1ul	2692	1.1978	1.14366	114.366
	2ul	4701	2.09169
	2ul	3862	1.71838
	2ul	4067	1.8096	1.87322	187.322
	3ul	5861	2.60783
	3ul	5624	2.50238
	3ul	5604	2.49348	2.53456	253.456
	4ul	7283	3.24054
	4ul	6459	2.87391
	4ul	7098	3.15823	3.09089	309.089
	5ul	8777	3.90529
	5ul	8987	3.99873
	5ul	9413	4.18828	4.03077	403.077
	6ul	11628	5.17384
	6ul	11123	4.94914
	6ul	10850	4.82767	4.98355	498.355
	7ul	12388	5.51199
	7ul	12627	5.61834
	7ul	11573	5.14936	5.42656	542.656
	8ul	13506	6.00944
	8ul	13749	6.11757
	8ul	13365	5.94671	6.02457	602.457
	9ul	15569.5	6.92759
	9ul	15569.5	6.92759
	9ul	15591	6.93716	6.93078	693.078
	10ul	16590	7.38166
	10ul	17528	7.79902
	10ul	17747	7.89646	7.69238	769.238
	11ul	18664	8.30448
	11ul	19076	8.4878
	11ul	17277	7.68734	8.15987	815.987
	12ul	19624	8.73163
	12ul	19866	8.8393
	12ul	19857	8.8353	8.80208	880.208
