# Supplementary material for: Automated identification and segmentation of urine spots based on deep-learning
Source: PeerJ. 2024 Jul 18;12:e17398. doi: 10.7717/peerj.17398 (PMC11260409; doi:10.7717/peerj.17398)
Supplement: Supplemental Information 2 — Exemplary images of filter paper analysis obtained through Python and Fiji software [file peerj-12-17398-s002.xlsx]

## Sheet: Sheet1
id	AutoVSA	Fiji
	cm2	cm2
1	70.2	71.47
2	27.54	27.68
3	133.1	136.48
4	102.67	121.71
5	115.15	115.63
6	58.7	59.14
7	178.05	179.66
8	112.25	111.18
9	137.5	136.84
10	91.31	91.23
11	139.12	138.11
12	165.71	161.83
13	165.6	160.49
14	116.26	116.8
15	171.66	175.16
16	102	102.92
17	133.71	136.21
18	60.55	63.52
19	52.25	52.99
20	90.36	91.92
21	111.7	111.84
22	63.64	62.55
23	115.42	117
24	90.19	87.01
25	49.78	43.99
26	198.98	208.9
27	23.88	23.47
28	112.7	112.84
29	64.64	64.55
30	125.42	127
